# Supplementary material for: Myrmica elmesi (Hymenoptera, Formicidae) a new species from Himalaya
Source: Zookeys. 2011 Aug 18;(124):51–8. doi: 10.3897/zookeys.124.1586 (PMC3175119; doi:10.3897/zookeys.124.1586)
Supplement: XML Treatment for Myrmica elmesi [file zookeys.124.1586-treatment1.xml]

<!DOCTYPE tp:taxon-treatment
  PUBLIC "-//TaxonX//DTD Taxonomic Treatment Publishing DTD v0 20100105//EN" "tax-treatment-NSO.dtd">
<tp:taxon-treatment xmlns:tp="http://www.plazi.org/taxpub"><tp:treatment-meta><mixed-citation publication-type="journal"><person-group><name><surname>Bharti</surname><given-names>Himender</given-names></name><name><surname>Sharma</surname><given-names>Yash Paul</given-names></name></person-group><article-title>Myrmica elmesi (Hymenoptera, Formicidae) a new species from Himalaya</article-title><source>Zookeys</source><day>18</day><month>8</month><year>2011</year><volume>2011</volume><issue>124</issue><fpage>51</fpage><lpage>58</lpage><pub-id pub-id-type="doi">10.3897/zookeys.124.1586</pub-id></mixed-citation></tp:treatment-meta><tp:nomenclature><tp:taxon-name>
                    	<tp:taxon-name-part taxon-name-part-type="genus">Myrmica</tp:taxon-name-part>
                    	<tp:taxon-name-part taxon-name-part-type="species">elmesi</tp:taxon-name-part>
                    <object-id xmlns:xlink="http://www.w3.org/1999/xlink" xlink:type="simple">urn:lsid:zoobank.org:act:F5D15679-304A-475B-A2F8-5F60FF0B4022</object-id>
										<object-id xmlns:xlink="http://www.w3.org/1999/xlink" xlink:type="simple">http://species-id.net/wiki/Myrmica_elmesi</object-id>
                    </tp:taxon-name><tp:taxon-status xmlns:xlink="http://www.w3.org/1999/xlink" xlink:type="simple">sp. n.</tp:taxon-status><xref ref-type="fig" rid="F1">Figs 1–3</xref><xref ref-type="table" rid="T1">Table 1</xref></tp:nomenclature><tp:treatment-sec sec-type="Type locality"><title>Type locality.</title><p>India, Jammu and Kashmir, Machedi, <named-content xmlns:xlink="http://www.w3.org/1999/xlink" content-type="dwc:verbatimCoordinates" xlink:type="simple">32.72364°N, 75.669464°E</named-content>, 2000 meters above mean sea level. Collected 3rd August, 2008 by Yash Paul Sharma.</p></tp:treatment-sec><tp:treatment-sec sec-type="Holotype"><title>Holotype.</title><p>Worker from type locality, triangle mounted. Deposited in Department of Zoology (Dr Himender Bharti’s Collections- DST-YEG-562), Punjabi University Patiala, India.</p></tp:treatment-sec><tp:treatment-sec sec-type="Paratypes"><title>Paratypes.</title><p> 1 worker (with same data as of holotype) and 10 workers from India, Jammu and Kashmir, Sarthal, <named-content xmlns:xlink="http://www.w3.org/1999/xlink" content-type="dwc:verbatimCoordinates" xlink:type="simple">32.812947°N, 75.762503°E</named-content>, 2200 metres above mean sea level, all paratype triangle mounted. Collected 15th June, 2009 by Yash Paul Sharma. Deposited in Department of Zoology (Dr. Himender Bharti’s Collections-DST-YEG-292, 293, 294, 296, 297, 298, 299, 300, 344, 345, 561) Punjabi University Patiala, India. One of the paratypes will be deposited at Natural History Museum, London.</p></tp:treatment-sec><tp:treatment-sec sec-type="Description"><title>Description</title><p> (worker).Worker measurements: FLW 0.40, FW 0.39, HL 1.10, HW 0.88, SL 0.94, PL 0.51, PPL 0.41, PW 0.24, PPW 0.34, PH 0.30, PPH 0.34, AL 1.57, TL 5.26.</p><p>Head distinctly longer than broad, with parallel sides and straight occipital margin. Mandibles with 9 teeth (apical and preapical ones are the largest), masticatory margin black, whole mandible finely longitudinally costulate, rugulose and punctated. Clypeus convex, longitudinally rugulose, anterior clypeal margin prominent and rounded medially, spaces between rugae minutely punctated but appear shiny. Frontal triangle somewhat deep, smooth and shiny. Frontal carinae short, partially cover the condylar bulb, almost straight, curving outwards to merge with rugae that surround antennal sockets. Antennae 12 segmented, funicular segments densely punctated, but two basal segments finely punctated; scape slender, narrow, weakly curved at base, without any trace of angle or carina, running towards apex just extending beyond upper margin of head; antennae with oblique short semi-erect hairs, with pubescence developed only on 3 apical segments, antennal club 3 segmented. Eyes large, situated slightly below the midlength of head. Head dorsum longitud<!--PageBreak--><!--PageBreak-->inally rugose, 11 rugae between frontal carinae at the level of eyes, occiput with reticulate sculpture, opaque; anterior clypeal margin fringed with setae; head, clypeus and mandibles with long hairs.</p><p>Promesonotal dorsum feebly convex, forming regular arch, not saddle shaped, promesonotal suture indistinct. Promesonotum transversally sinuously rugose in dorsal view, pronotum transversally striate laterally; metanotal groove broad, deep and longitudinally striate. Propodeal dorsum longitudinally striated, declivity smooth and highly polished, mesonotum and propodeum longitudinally striate laterally, propodeal lobes rounded apically; propodeal spines long, sharp, projected upward and divergent. Tibiae of hind and middle legs with well-developed pectinate spur.Petiole with short anterior peduncle, petiolar dorsum rounded; whole petiole punctated and finely reticulated, appears dull. Postpetiole slightly longer than broad, finely punctated and longitudinally striated. In profile, petiole high and narrow with a short tooth like subpetiolar process. Alitrunk, petiole and postpetiole with long hairs, except for propodeum.</p><p>Gaster smooth, highly polished and shiny, with long, erect hairs.</p><fig id="F1" position="float" orientation="portrait"><label>Figures 1–3.</label><caption><p><bold>1</bold> Head of <italic><tp:taxon-name>Myrmica elmesi</tp:taxon-name></italic> sp. n., dorsal view <bold>2</bold> Body of <italic><tp:taxon-name>Myrmica elmesi</tp:taxon-name></italic> sp. n., lateral view <bold>3</bold> Body of <italic><tp:taxon-name>Myrmica elmesi</tp:taxon-name></italic> sp. n., dorsal view.</p></caption><graphic xmlns:xlink="http://www.w3.org/1999/xlink" xlink:href="ZooKeys-124-051-g001.jpg" position="float" orientation="portrait" xlink:type="simple"/></fig><table-wrap id="T1" position="float" orientation="portrait"><label>Table 1.</label><caption><p>The mean, standard deviation, minimum and maximum values (in mm) of the measurements and indices made on samples of species (workers). The measurement codes are as indicated in the text and the numbers of individuals measured are given in parenthesis.&lt;br/&gt; </p></caption><table><tbody><tr><td rowspan="17" colspan="1"><italic>Measurements</italic></td><td rowspan="2" colspan="1"/><td rowspan="2" colspan="1"><italic>Holotype</italic></td><td rowspan="1" colspan="9"><italic>Workers (12)</italic></td></tr><tr><td rowspan="1" colspan="1"><italic>Mean±SD</italic></td><td rowspan="1" colspan="1"><italic>Min</italic></td><td rowspan="1" colspan="1"><italic>Max</italic></td><td rowspan="15" colspan="1"><italic>Indices</italic></td><td rowspan="1" colspan="1"/><td rowspan="1" colspan="1"><italic>Holotype</italic></td><td rowspan="1" colspan="1"><italic>Mean±SD</italic></td><td rowspan="1" colspan="1"><italic>Min</italic></td><td rowspan="1" colspan="1"><italic>Max</italic></td></tr><tr><td rowspan="1" colspan="1">HL</td><td rowspan="1" colspan="1">1.10</td><td rowspan="1" colspan="1">1.09±0.07</td><td rowspan="1" colspan="1">0.89</td><td rowspan="1" colspan="1">1.17</td><td rowspan="1" colspan="1">CI</td><td rowspan="1" colspan="1">1.25</td><td rowspan="1" colspan="1">1.24±0.08</td><td rowspan="1" colspan="1">1.07</td><td rowspan="1" colspan="1">1.30</td></tr><tr><td rowspan="1" colspan="1">HW</td><td rowspan="1" colspan="1">0.88</td><td rowspan="1" colspan="1">0.87±0.04</td><td rowspan="1" colspan="1">0.81</td><td rowspan="1" colspan="1">0.97</td><td rowspan="1" colspan="1">FI</td><td rowspan="1" colspan="1">0.44</td><td rowspan="1" colspan="1">0.44±0.01</td><td rowspan="1" colspan="1">0.41</td><td rowspan="1" colspan="1">0.45</td></tr><tr><td rowspan="1" colspan="1">SL</td><td rowspan="1" colspan="1">0.94</td><td rowspan="1" colspan="1">0.91±0.04</td><td rowspan="1" colspan="1">0.85</td><td rowspan="1" colspan="1">1.00</td><td rowspan="1" colspan="1">FLI</td><td rowspan="1" colspan="1">1.03</td><td rowspan="1" colspan="1">1.05±0.01</td><td rowspan="1" colspan="1">1.03</td><td rowspan="1" colspan="1">1.08</td></tr><tr><td rowspan="1" colspan="1">PL</td><td rowspan="1" colspan="1">0.51</td><td rowspan="1" colspan="1">0.49±0.03</td><td rowspan="1" colspan="1">0.42</td><td rowspan="1" colspan="1">0.52</td><td rowspan="1" colspan="1">PI1</td><td rowspan="1" colspan="1">1.70</td><td rowspan="1" colspan="1">1.64±0.08</td><td rowspan="1" colspan="1">1.50</td><td rowspan="1" colspan="1">1.78</td></tr><tr><td rowspan="1" colspan="1">PH</td><td rowspan="1" colspan="1">0.30</td><td rowspan="1" colspan="1">0.30±0.01</td><td rowspan="1" colspan="1">0.28</td><td rowspan="1" colspan="1">0.32</td><td rowspan="1" colspan="1">PI2</td><td rowspan="1" colspan="1">0.58</td><td rowspan="1" colspan="1">0.56±0.03</td><td rowspan="1" colspan="1">0.52</td><td rowspan="1" colspan="1">0.60</td></tr><tr><td rowspan="1" colspan="1">PW</td><td rowspan="1" colspan="1">0.24</td><td rowspan="1" colspan="1">0.24±0.01</td><td rowspan="1" colspan="1">0.23</td><td rowspan="1" colspan="1">0.27</td><td rowspan="1" colspan="1">PI3</td><td rowspan="1" colspan="1">0.27</td><td rowspan="1" colspan="1">0.28±0.01</td><td rowspan="1" colspan="1">0.26</td><td rowspan="1" colspan="1">0.30</td></tr><tr><td rowspan="1" colspan="1">PPL</td><td rowspan="1" colspan="1">0.41</td><td rowspan="1" colspan="1">0.40±0.02</td><td rowspan="1" colspan="1">0.36</td><td rowspan="1" colspan="1">0.43</td><td rowspan="1" colspan="1">PPI1</td><td rowspan="1" colspan="1">1.21</td><td rowspan="1" colspan="1">1.14±0.05</td><td rowspan="1" colspan="1">1.06</td><td rowspan="1" colspan="1">1.21</td></tr><tr><td rowspan="1" colspan="1">PPH</td><td rowspan="1" colspan="1">0.34</td><td rowspan="1" colspan="1">0.35±0.02</td><td rowspan="1" colspan="1">0.33</td><td rowspan="1" colspan="1">0.39</td><td rowspan="1" colspan="1">PPI2</td><td rowspan="1" colspan="1">0.97</td><td rowspan="1" colspan="1">0.96±0.02</td><td rowspan="1" colspan="1">0.92</td><td rowspan="1" colspan="1">1.00</td></tr><tr><td rowspan="1" colspan="1">PPW</td><td rowspan="1" colspan="1">0.35</td><td rowspan="1" colspan="1">0.37±0.02</td><td rowspan="1" colspan="1">0.35</td><td rowspan="1" colspan="1">0.40</td><td rowspan="1" colspan="1">PPI3</td><td rowspan="1" colspan="1">1.46</td><td rowspan="1" colspan="1">1.53±0.07</td><td rowspan="1" colspan="1">1.44</td><td rowspan="1" colspan="1">1.63</td></tr><tr><td rowspan="1" colspan="1">FLW</td><td rowspan="1" colspan="1">0.40</td><td rowspan="1" colspan="1">0.40±0.02</td><td rowspan="1" colspan="1">0.36</td><td rowspan="1" colspan="1">0.43</td><td rowspan="1" colspan="1">PPI4</td><td rowspan="1" colspan="1">0.40</td><td rowspan="1" colspan="1">0.42±0.01</td><td rowspan="1" colspan="1">0.40</td><td rowspan="1" colspan="1">0.44</td></tr><tr><td rowspan="1" colspan="1">FW</td><td rowspan="1" colspan="1">0.39</td><td rowspan="1" colspan="1">0.38±0.02</td><td rowspan="1" colspan="1">0.35</td><td rowspan="1" colspan="1">0.40</td><td rowspan="1" colspan="1">SI1</td><td rowspan="1" colspan="1">0.85</td><td rowspan="1" colspan="1">0.84±0.04</td><td rowspan="1" colspan="1">0.80</td><td rowspan="1" colspan="1">0.96</td></tr><tr><td rowspan="1" colspan="1">ESL</td><td rowspan="1" colspan="1">0.24</td><td rowspan="1" colspan="1">0.22±0.02</td><td rowspan="1" colspan="1">0.19</td><td rowspan="1" colspan="1">0.26</td><td rowspan="1" colspan="1">SI2</td><td rowspan="1" colspan="1">1.07</td><td rowspan="1" colspan="1">1.03±0.04</td><td rowspan="1" colspan="1">0.93</td><td rowspan="1" colspan="1">1.09</td></tr><tr><td rowspan="1" colspan="1">AL</td><td rowspan="1" colspan="1">1.57</td><td rowspan="1" colspan="1">1.51±0.07</td><td rowspan="1" colspan="1">1.33</td><td rowspan="1" colspan="1">1.57</td><td rowspan="1" colspan="1">ESLI</td><td rowspan="1" colspan="1">0.27</td><td rowspan="1" colspan="1">0.26±0.03</td><td rowspan="1" colspan="1">0.20</td><td rowspan="1" colspan="1">0.31</td></tr><tr><td rowspan="1" colspan="1">ESD</td><td rowspan="1" colspan="1">0.40</td><td rowspan="1" colspan="1">0.37±0.03</td><td rowspan="1" colspan="1">0.33</td><td rowspan="1" colspan="1">0.41</td><td rowspan="1" colspan="1">ESDI</td><td rowspan="1" colspan="1">1.67</td><td rowspan="1" colspan="1">1.67±0.20</td><td rowspan="1" colspan="1">1.27</td><td rowspan="1" colspan="1">1.95</td></tr><tr><td rowspan="1" colspan="1">PNW</td><td rowspan="1" colspan="1">0.65</td><td rowspan="1" colspan="1">0.64±0.02</td><td rowspan="1" colspan="1">0.60</td><td rowspan="1" colspan="1">0.67</td><td rowspan="1" colspan="6"/></tr></tbody></table></table-wrap></tp:treatment-sec><tp:treatment-sec sec-type="Etymology"><title>Etymology.</title><p>The species is dedicated to Dr Graham Elmes for his contribution to the investigation of genus <italic><tp:taxon-name>Myrmica</tp:taxon-name></italic>.</p></tp:treatment-sec><tp:treatment-sec sec-type="Distribution"><title>Distribution and habitat.</title><p>North-west Himalaya (India, Jammu and Kashmir).</p></tp:treatment-sec><tp:treatment-sec sec-type="Ecology"><title>Ecology.</title><p> Species has been collected from leaf litter in both the habitats. The collection site at Machedi has a patchy <italic><tp:taxon-name>Cedrus</tp:taxon-name></italic> forest along with agricultural land surrounding the site; moreover the area has lot of anthropogenic activities with a dry type <!--PageBreak-->of environment (mean temperature during collection period 32°C, relative humidity 36.62%, annual rain fall 970mm and thickness of leaf litter 2.1cm). The collection site at Sarthal has dense <italic><tp:taxon-name>Cedrus</tp:taxon-name></italic> forest with abundant leaf litter, no agricultural land, it remains snow clad from November to beginning of March and has very limited anthropogenic activities with only nomads visiting the area (mean temperature during collection period 22°C, relative humidity 66.38%, annual rain fall 1476mm and thickness of leaf litter 3.9cm) with comparatively wet environment.</p><p>This zone where the species is distributed is a transitional zone between sub temperate and temperate Himalaya and geographically it penetrates in to the Palearctic zone (whose boundary in Southern Asia is largely altitudinal, where an altitude of 2000–2500 meters above mean sea level forms the boundary between Palearctic and Indo-Malayan ecozones). Besides, Himalayan ecology is temperature-dependent. The snow line occurs at an average of 6000 meters above mean sea level and the timber line at an average of 3000 meters (the highest altitude at which the forest ends). With this sort of environment, the micro-climate plays an important role for ants like <italic><tp:taxon-name>Myrmica</tp:taxon-name></italic> which prefer to live under stones or in rare cases in leaf litter, as the soil temperature is comparatively higher to ambient temperature in these habitats (<xref ref-type="bibr" rid="B2">Bharti 2008b</xref>).</p></tp:treatment-sec><tp:treatment-sec sec-type="Conservation status"><title>Conservation status.</title><p>Yet to be ascertained, but population level could be low as collected from leaf litter only.</p></tp:treatment-sec><tp:treatment-sec sec-type="Discussion"><title>Discussion.</title><p><italic><tp:taxon-name>Myrmica elmesi</tp:taxon-name></italic> sp. n. (<xref ref-type="fig" rid="F1">Figs 1–3</xref>) which belongs to <italic>pachei</italic> group, and is significantly different from all other described species of this group due to its transversally striated promesonotum (seen in dorsal view), longitudinally striated propodeal dorsum and PI1 1.64. In all the known species of <italic>pache</italic>i group hitherto, either the pronotal and propodeal dorsum are transversally striated, or the whole alitrunk dorsum has transverse rugae, or the mesonotal and propodeal dorsum has coarse/fine transverse rugosity. A PI1&gt; 1.5 has been recorded in only one other species of the <italic>pachei</italic> group (i.e. PI1=1.68 for <italic><tp:taxon-name>Myrmica weii</tp:taxon-name></italic> Radchenko &amp; Zhou, 2008 in <xref ref-type="bibr" rid="B13">Radchenko et al. 2008</xref>). <italic><tp:taxon-name>Myrmica elmesi</tp:taxon-name></italic> can be placed in to the recent key provided by <xref ref-type="bibr" rid="B12">Radchenko and Elmes (2010</xref>, page 736) in the following way 1-2-3 and at couplet 3;</p><table-wrap content-type="key" position="anchor" orientation="portrait"><table><tbody><tr><td rowspan="1" colspan="1">3</td><td rowspan="1" colspan="1">Promesonotal dorsum with transverse rugae, propodeal dorsum with fine longitudinal striations</td><td rowspan="1" colspan="1"><italic><tp:taxon-name>Myrmica elmesi</tp:taxon-name></italic> sp. n.</td></tr><tr><td rowspan="1" colspan="1">–</td><td rowspan="1" colspan="1">Either whole alitrunk dorsum with transverse rugae or pronotal and propodeal dorsum with transverse rugae</td><td rowspan="1" colspan="1">4</td></tr><tr><td rowspan="1" colspan="1">4</td><td rowspan="1" colspan="1">Pronotal and propodeal dorsum with transverse rugae, other part of alitrunk dorsum with longitudinal rugosity and reticulation</td><td rowspan="1" colspan="1"><italic><tp:taxon-name>Myrmica varisculpta</tp:taxon-name></italic> Radchenko &amp; Rigato, 2009 in <xref ref-type="bibr" rid="B11">Radchenko and Elmes 2009</xref></td></tr><tr><td rowspan="1" colspan="1">–</td><td rowspan="1" colspan="1">Whole alitrunk dorsum with transverse rugae</td><td rowspan="1" colspan="1">5</td></tr></tbody></table></table-wrap><p>(Then couplet 5 onwards <italic><tp:taxon-name>Myrmica pachei</tp:taxon-name></italic> Forel, 1906, <italic><tp:taxon-name>Myrmica inezae</tp:taxon-name></italic> Forel, 1902 and <italic><tp:taxon-name>Myrmica villosa</tp:taxon-name></italic> Radchenko &amp; Elmes, 1999 can be keyed out as given in the above mentioned key of <xref ref-type="bibr" rid="B12">Radchenko and Elmes 2010</xref>).<!--PageBreak--></p></tp:treatment-sec><ref-list><ref id="B2"><mixed-citation xmlns:xlink="http://www.w3.org/1999/xlink" xlink:type="simple"><person-group><name name-style="western"><surname>Bharti</surname><given-names>H</given-names></name></person-group> (<year>2008b</year>)<article-title> Altitudinal Diversity of Ants in Himalayan Regions (Hymenoptera: Formicidae).</article-title><source>Sociobiology </source><volume>52</volume> (<issue>2</issue>): <fpage>305</fpage>-<lpage>322</lpage>.</mixed-citation></ref><ref id="B13"><mixed-citation xmlns:xlink="http://www.w3.org/1999/xlink" xlink:type="simple"><person-group><name name-style="western"><surname>Radchenko</surname><given-names>A</given-names></name><name name-style="western"><surname>Zhou</surname><given-names>S</given-names></name><name name-style="western"><surname>Elmes</surname><given-names>GW</given-names></name><name name-style="western"><surname>Rigato</surname><given-names>F</given-names></name></person-group> (<year>2008</year>)<article-title> Seven new <italic>Myrmica</italic> species (Hymenoptera: Formicidae) from China.</article-title><source>Annales Zoologici </source><volume>58</volume> (<issue>4</issue>): <fpage>767</fpage>-<lpage>784</lpage>. <ext-link ext-link-type="uri" xlink:href="http://dx.doi.org/10.3161/000345408X396701" xlink:type="simple">doi: 10.3161/000345408X396701</ext-link></mixed-citation></ref><ref id="B12"><mixed-citation xmlns:xlink="http://www.w3.org/1999/xlink" xlink:type="simple"><person-group><name name-style="western"><surname>Radchenko</surname><given-names>AG</given-names></name><name name-style="western"><surname>Elmes</surname><given-names>GW</given-names></name></person-group> (<year>2010</year>)<source><italic>Myrmica</italic> ants (Hymenoptera: Formicidae) of the Old World.</source><publisher-name>Natura Optima dux Foundation, Warsaw</publisher-name>, <publisher-loc>Poland</publisher-loc>, <lpage>789</lpage> pp.</mixed-citation></ref><ref id="B11"><mixed-citation xmlns:xlink="http://www.w3.org/1999/xlink" xlink:type="simple"><person-group><name name-style="western"><surname>Radchenko</surname><given-names>AG</given-names></name><name name-style="western"><surname>Elmes</surname><given-names>GW</given-names></name></person-group> (<year>2009</year>)<article-title> Taxonomic revision of the <italic>pachei</italic> species group of the genus <italic>Myrmica</italic> Latreille (Hymenoptera: Formicidae)</article-title>. <source>Annales Zoologici</source><volume>59</volume>(<issue>1</issue>): <fpage>67</fpage>–<lpage>92</lpage>. <ext-link ext-link-type="uri" xlink:href="http://dx.doi.org/10.3161/000345409X432592" xlink:type="simple">doi: 10.3161/000345409X432592</ext-link></mixed-citation></ref></ref-list></tp:taxon-treatment>
